# Supplementary material for: Caffeic Acid Phenethyl Ester Administration Reduces Enterotoxigenic Bacteroides fragilis-Induced Colitis and Tumorigenesis
Source: Toxins (Basel). 2024 Sep 18;16(9):403. doi: 10.3390/toxins16090403 (PMC11435740; doi:10.3390/toxins16090403)
Supplement: Supplementary file 1 [file toxins-16-00403-s001.zip]

Archive with 1 entries (1 files):
- toxins-3156089-supplementary.pdf
